# Supplementary material for: Morphometric Patterns and Blood Biochemistry of Capybaras (Hydrochoerus hydrochaeris) from Human-Modified Landscapes and Natural Landscapes in Brazil
Source: Vet Sci. 2021 Aug 13;8(8):165. doi: 10.3390/vetsci8080165 (PMC8402786; doi:10.3390/vetsci8080165)
Supplement: Supplementary file 1 [file vetsci-08-00165-s001.zip]

Archive with 1 entries (1 files):
- vetsci-1298644-supplementary.pdf
